# Supplementary material for: Non-disclosure of tuberculosis diagnosis by patients to their household members in south western Uganda
Source: PLoS One. 2020 Jan 24;15(1):e0216689. doi: 10.1371/journal.pone.0216689 (PMC6980409; doi:10.1371/journal.pone.0216689)
Supplement: S1 Dataset — (CSV) [file pone.0216689.s001.csv]

studno	ptgrp	treat_dur	gender	district1	residetype	age	tribe	educlevel	maritalsts	religion	occup	income	family	nohhmember	depend	hhhead	rhhhead	otherre	alcholprio	alcoholnow	alcstop	waragi	beer	spirits	localbrew	alcoholday	home	bar	sfunction	smoke	smokestop	smoketimes	smoketype	diabcond	diabtx	diabtxyrs	diabtxmths	hivcond	hivtx	hivtxyrs	hivtxmths	hypercond	hypertx	hyptxyrs	hyptxmths	mentcond	menttx	menttxyrs	menttxmths
2001	2	6.86	1	4	1	30	1	2	2	1	2	150000	1	4	1	1	1		0	0										0				0				0				0				0
2002	2	3.71	2	3	1	24	1	2	3	3	1		1	6	1	1	1		1	0	2	1	1	1	0	4	0	1	1	1	2	5	1	0				0				0				0
2003	2	2	1	2	1	20	2	4	1	1	4		1	11	1	1	1		0	0										0				0				1	1	3		0				0
2004	2	20.57	1	3	1	18	1	3	1	2	4		2	8	1	1	1		1	0	1	0	1	0	1	2	1	1	1	1		4	1	0				0				0				0
2005	2	15.29	1	1	2	35	1	3	3	1	2	100000	2	4	1	1	1		0	0										0				3				0				0				0
2006	2	8.14	1	4	1	45	2	2	2	3	3	10000	2	1	1	1	1		1	0	2	1	1	0	0	4	0	1	0	1		3	1	0				0				0				0
2007	2	5.86	1	1	2	30	1	2	2	1	2	300000	2	4	0	0	3		0	0										0				0				0				0				0
2008	2	4.29	1	1	2	32	2	1	2	1	2	50000	2	3	1	1	1		1	0	1	1	0	0	0	4	0	1	0	0				3				1	1		1	0				3
2009	2	21.86	1	1	1	49	1	3	2	4	3	4000000	2	14	1	0	3		1	0	3	0	1	1	0	3	0	1	0	0				0				1	1		6	0				0
2010	2	8.71	1	4	1	25	4	4	1	2	4		2	8	0	0	3		1	0	1	1	1	1	0	1	1	0	0	1		3	1	0				0				0				0
2011	2	8.57	1	4	1	32	4	1	2	1	2	500000	2	3	0	0	3		0	0										0				3				1	1	7		0				0
2012	2	5.14	2	2	1	48	1	2	2	2	3	100000	2	5	1	1	1		1	0	2	1	1	1	0	7	0	1	0	1	1	3	1	3				1	1		4	3				0
2013	2	6	1	1	2	36	3	2	2	1	3	70000	2	5	1	1	1		1	0	1	0	1	1	0	1	1	1	1	0				0				0				0				0
2014	2	14.29	1	4	1	32	1	3	2	1	2	200000	1	12	1	0	3		0	1		0	1	1	0	1	0	1	1	0				3				0				3				3
2015	2	21.29	1	2	1	33	1	3	3	4	2	200000	3	3	0	0	3		0	0										0				0				0				0				0
2016	2	10.86	1	1	1	32	1	2	2	2	3	20000	1	8	0	0	3		1	0	1	0	1	0	0	5	1	0	1	0				0				0				0				0
2017	2		1	1	2	23	1	3	1	2	4		2	5	0	0	2		1	0	1	0	1	0	1	1	1	1	0	1	2			0				1	1	6		0				0
2018	2	9.57	1	1	1	20	1	2	1	3	6	70000	1	7	1	0	1		1	0	1	0	1	0	1	1	1	0	0	0				3				0				3				0
2019	2	1.71	2	1	2	31	1	3	1	4	2	30000	2	5	1	1	1		1	0	2	1	0	0	0	2	1	1	0	1		3	1	0				0				0				0
2020	2	3.57	1	4	1	38	1	1	1	4	6	70000	1	7	0	0	3		0	0										0				0				1	1	1		0				0
2021	2	28.29	1	3	1	34	1	4	1	2	4	300000	1	11	1	1	1		1	0	1	0	1	0	1	2	0	1	1	0				0				1	1	12		0				0
2022	2	24.71	2	4	1	29	1	3	1	2	2		2	12	1	1	1		1	0	2	1	1	0	1	2	1	1	1	0				3				0				0				0
2023	2	8	1	2	1	25	1	3	1	2	4		2	8	0	0	5		1	0	2	1	1	0	0	3	0	1	1	1	1	12	1	0	0			0	0			0	0			0	0
2024		12.14	2	1	2	28	2	4	1	1	5		1	3	1	1	1		1	1		1	1	1	1	4	1	1	0	0				3				0				0				0
2025	2	26.14	1	1	1	59	1	1	2	1	3	100000	2	9	0	0	2		0	0										0				0				0				0				0
2026	2	6	1	1	2	32	1	4	1	2	2	100000	2	9	1	1	1		1	1		1	0	0	0	2	1	0	0	1	1	2	1	0				1	1		5	0				0
2027	2	27.86	1	2	1	37	1	3	3	2	5	700000	1	4	1	1	1		0	0										1	1	8	1	0				1	1		7	0				0
2028	2	24.14	2	3	1	23	1	3	2	4	2	100000	2	2	0	0	3		0	0										0				0				1	1		9	0				0
2029	2	2.14	1	1	2	50	1	3	2	1	4	150000	2	4	1	1	1		1	1		1	1	0	0	2	0	1	0	0				0				1	1		5	0				0
2030	2	8.14	1	1	2	32	2	3	4	3	4	300000	2	4	0	0	3		1	0	2	0	1	1	0	2	0	1	0	1	1	1	1	0				0				0				0
2031	2	19	1	3	1	27	1	2	4	2	2	150000	2	4	0	0	3		0	0										0				3				0				0				0
2032	2	7.57	1	1	2	37	1	3	3	2	2	300000	3	3	1	1	1		1	1		1	1	1	0	5	0	1	0	0				0				0				0				0
2033	2	16.86	1	2	1	39	1	3	2	2	2	200000	2	6	0	0	2		1	0	3	0	1	1	0	1	1	0	1	0				0				1	1		5	0				0
2034	2	16	1	4	1	42	3	2	2	2	3	200000	2	14	1	0	3		0	0										0				0				1	1	1	3	0				0
2035	2	2.86	1	4	1	45	1	2	2	2	3	70000	2	4	1	1	1		0	0										0				0				1			3	0				0
2036	2	12.43	1	2	1	47	3	1	2	2	3	3000	2	3	0	0	3		1	0	1	1	1	0	0	2	1	0	1	1	1	2	1	0				0				0				0
2037	2	21.14	1	1	2	28	1	1	2	2	2	50000	2	2	1	0	2		1	0	1	0	1	0	1	2	1	0	1	0	1	2		0				1	1	1		0				0
2038	2	10.43	2	4	1	35	1	4	1	2	5	450000	1	5	1	1	1		1	0	2	1	1	1	1	3	1	1	1	1	1	6	3	3				0				0				0
2039	2	2	1	1	1	30	1	2	1	2	3	20000	1	6	1	1	1		1	0	1	1	1	1	1	7	0	1	1	0				0				1	1		2	0				0
2040	2	6	1	1	1	26	1	4	1	2	4		2		0	0	3		1	1		0	1	0	1	3	0	1	1	0				0				0				0				0
2041	2	2	2	1	2	32	1	2		1	2	30000	3	8	1	1	1		1	0	1	1	0	1	0	7	1	1	0	0	1	10	1	0				0				0				0
2042	2	6.71	1	1	2	22	1	3	1	1	4	300000	1	6	1	0	3		0	0										0				0				1	1	1		0				0
2043	2	28.14	1	1	2	33	1	2	2	2	4	200000	2	6	0	0	3		1	0	3	0	1	0	1	4	1	0	1	0				0				0				0				0
2044	2	72.86	2	1	1	37	1	3	3	1	1		3	5	1	1	1		0	0	1	1	1	0	0	7	1	0	0	0	2	10	1	0				1	1	5		0				0
2045	2	2	2	1	2	22	2	2	1	3	4		2	7	1	1	1		1	0	2	0	1	0	0	1	0	1	0	0				0				1	1		8	0				0
2046	2	22	1	1	1	36	1	2	2	2	3	30000	2	5	0	0	3		0	0										0				0				0				0				0
2047	2	11.57	1	2	1	38	1	2	2	4	4	20000	2	5	0	0	3		1	0	1	1	1	1	1	7	0	1	1	0				0				0				0				0
2048	2	7.86	1	1	2	35	1	2	2	1	3		2	7	1	1	1		1	0	1	1	1	1	0	7	1	1	1	1	1	1	1	3				1				0				0
2049	2	17.71	2	4	1	36	1	2	1	1	1	20000	1	20	0	0	3		1	0	2	0	1	1	0	3	0	1	1	0				0				1	1		7	0				0
2050	2	21	1	1	2	38	2	1	1	3	2	150000	2	4	0	0	4		0	0										0				0				1	1	2		0				0
2051	2	24	1	4	2	19	1	3	1	2	4		2	6	1	1	1		0	0										0				0				0				0				0
2052	2	21.71	2	1	2	25	1	3	1	2	1	10000	2	5	1	0	2		1	0		0	1	0	0	2	0	1	1	0				0				1	1	1		0				0
2053	2	21.14	2	1	2	45	1	2	3	1	2	200000	2	3	0	0	5		0	0										0				0				0				0				0
2054		18.71	2	1	1	30	1	2	2	2	1		2	6	1	0	4		1	0	2	0	1	0	0	2	0	1	1	0				0				0				0				0
2055	2	13.29	1	1	2	20	2	3	1	4	2	200000	4	3	0	0	3		0	0										0				3				1				3				3
2056	2	29.29	1	3	1	27	1	3	2	2	3	80000	2	6	0	0	3		0	0										0				0				1	1	4		0				0
2057	2	15.86	1	1	2	30	1	2	2	1	2	100000	2	6	1	1	1		1	0	2	1	1	1	1	7	1	1	1	1	2	10	1	0				0				0				0
2058	2	24	2	1	2	25	1	3	1	2	2	50000	2	5	1	1	1		1	0	2	1	0	0	1	5	0	1	0	1	2	15	1	0				1	1	3		0				0
2059	2	26.29	1	4	2	23	1	3	1	2	2	100000	2	6	1	1	1		1	0	1	1	1	0	0	7	1	1	1	0	1	3	1	3				0				0				0
2060	2	28.14	2	1	2	40	1	1	2	4	1	50000	2	5	1	1	1		1	0	3	1	1	1	1	7	0	1	1	0				0				1	1	1	2	0				0
2061	2	13.29	1	1	1	23	2	2	1	3	4		1	22	1	1	1		1	0	2	1	1	0	1	3	0	1	1	0				0				1	1	2		0				0
2062	2	6.43	1	1	1	30	1	3	2	2	2	180000	2	3	1	1	1		0	0										0				0				1	1	0	5	0				0
[truncated: 101 more columns]
